# Supplementary material for: Population Genetics of the Emergence and Evolution of Allogenic Recognition During Fertilization
Source: Biomolecules. 2025 Sep 30;15(10):1397. doi: 10.3390/biom15101397 (PMC12562240; doi:10.3390/biom15101397)
Supplement: Supplementary file 1 [file biomolecules-15-01397-s001.zip]

Archive with 1 entries (1 files):
- biomolecules-3876266-supplementary.pdf
